# Supplementary material for: Omission of Axillary Lymph Node Dissection in Breast Cancer Patients with 1–2 Positive Sentinel Lymph Nodes: A Multicenter Real-World Cohort Study in a Chinese Population
Source: Curr Oncol. 2026 Apr 27;33(5):247. doi: 10.3390/curroncol33050247 (PMC13204892; doi:10.3390/curroncol33050247)
Supplement: Supplementary file 1 [file curroncol-33-00247-s001.zip]

Archive with 1 entries (1 files):
- curroncol-4223842-supplementary.pdf
